# Supplementary material for: Highly efficient PCR assay to discriminate allelic DNA methylation status using whole genome amplification
Source: BMC Res Notes. 2011 Jun 10;4:179. doi: 10.1186/1756-0500-4-179 (PMC3127961; doi:10.1186/1756-0500-4-179)
Supplement: Additional file 1 — Supplemental Table S1. The table indicates PCR conditions and primer sequences used in this study. [file 1756-0500-4-179-S1.XLS]

## Sheet: Yamada-13516_Supp_1
			Methylation	Chromosomal locus	CGI-position in genes	CGI-linked genes		Restriction site numbers on PCR product	PCR product size	Primer sequences		PCR condition		Bisulfite PCR product size	Bisulfite primer sequences		Bisulfite PCR condition
CGI on chromosome 21
#1	(NT_002836.4 740746-742525)		complete methylation	21q11.1	CDS	similarity to feminization 1 homolog a (C. elegans)		HpaII 14sites	849bp	Sense: 5'-TTTTTTCGTTCTGCAGGCGAAGG-3'; Anti-sense: 5'-CATCATTAGCGCCTGGACAAAGC-3'		4
#2	(NT_002836.4 798428-799837)		complete methylation	21q11.1	CDS	similarity to feminization 1 homolog a (C. elegans)		HpaII 6sites	588bp	Sense: 5'-TCTCTAGGACACCCTAAGATGGCG-3'; Anti-sense: 5'-ACGAGATCATGAGGCACATGTGG-3'		4
#3	(NT_002836.4 1099894-1101335)		complete methylation	21q11.1	5'-UTR and CDS	similarity to hypothetical protein DKFZp434A171; KIAA0565; ankyrin repeat containing proteins		HpaII 6sites	558bp	Sense: 5'-TTCATGGTGGTGACTTCTCAGACC-3'; Anti-sense: 5'-GGGTGCCCTGAAGGACACTCTG-3'		8
#4	(NT_002836.4 2100365-2102278)		unmethylation	21q11.2	5'-UTR	Nuclear receptor interacting protein 1 (NRIP1)		HpaII 19sites	816bp	Sense: 5'-TGGTAAAATGATGGCTGAGGCCTC-3'; Anti-sense: 5'-CAAAGTCAGCCTCGCAGACATTG-3'		10
#5	(NT_002836.4 2765740-2767861)		unmethylation	21q11.2	5'-UTR and CDS	Ubiquitin specific protease 25 (USP25)		HpaII 4sites	654bp	Sense: 5'-GTTTGCTTAATTTGGCAACTGGGAT-3'; Anti-sense: 5'-CCCTAACCCTACATTGTGACCCT-3'		4
#6	(NT_002836.4 4548804-4550994)		unmethylation	21q21.1	5'-UTR and CDS	Coxsackie virus and adenovirus receptor (CXADR)		HhaI 2sites	622bp	Sense: 5'-TTTTATGTCAGCCAGAGCGGCTC-3'; Anti-sense: 5'-AGAATGCTATGGGAGAGCTGCGA-3'		10
#7	(NT_002836.4 4648389-4650557)		unmethylation	21q21.1	5'-UTR	BTG family member 3 (BTG3)		HpaII 18sites	1153bp	Sense: 5'-CTTGAAAGAACCGCCTTGAGCTG-3'; Anti-sense: 5'-GAAACAAAAAGGCCGAGACAGCC-3'		11
#8	(NT_002836.4 4854926-4857042)		unmethylation	21q21.1	5'-UTR and CDS	Chromosome 21 open reading frame 91 (C21orf91), hypothetical protein LOC54149 (YG81)		HpaII 2sites	515bp	Sense: 5'-CCCGTGTTTCCTGGCCGGAGTTTC-3'; Anti-sense: 5'-AAGTACTGCAAGAACCATACCCTAA-3'		4
#9	(NT_002836.4 12511562-12513060)		unmethylation	21q21.2		-		HpaII 4sites	591bp	Sense: 5'-CCGCCTTTCCTCTCTTGAACGTG-3'; Anti-sense: 5'-GTGAGTAAAGAAAGGCAACCGCTC-3'		1
#10	(NT_002836.4 12684911-12686522)		unmethylation	21q21.2	5'-UTR	ATP synthase H+ transporting mitochondrial F0 complex subunit F6		HpaII 6sites	395bp	Sense: 5'-TGTGCTTCCTTGTACCTCGTGAG-3'; Anti-sense: 5'-CAGCGGAAACAAAACACAGAGGC-3'		10
#11	(NT_002836.4 13119202-13121651)		unmethylation	21q21.3	5'-UTR and CDS	Amyloid beta precursor protein (APP)		HpaII 4sites	356bp	Sense: 5'-AGAATTAAGCCTCGGAGGTGATCC-3'; Anti-sense: 5'-ACAGGCAAACTTTGTGCATGTCC-3'		1
#12	(NT_002836.4 13793868-13795756)		unmethylation	21q21.3	5'-UTR and CDS	Matrix metalloprotease (ADAMTS1)		HpaII 6sites	432bp	Sense: 5'-CTCGTTGGCCTGCTCTGGATTG-3'; Anti-sense: 5'-TGGGGGTTTCACTGGTCCACTAT-3'		11
#13	(NT_002836.4 13915193-13916938)		unmethylation	21q21.3	5'-UTR and CDS	A disintegrin-like and metalloprotease with thrombospondin type 1 motif 5 (ADAMTS5)		HpaII 4sites	483bp	Sense: 5'-CTGTACAGCCTATTGGCGATGGAG-3'; Anti-sense: 5'-TCTGGCTGTCTTTGACCTCTGTG-3'		2
#14	(NT_002836.4 13917154-13918663)		unmethylation	21q21.3		-		HpaII 6sites	1019bp	Sense: 5'-CCTTGGCCACTTTTAAAGCCACAGC-3'; Anti-sense: 5'-AATTTGGGCATGGAGGGAGCTCTTAC-3'		7
#15	(NT_002836.4 15834745-15836237)		unmethylation	21q22.11	5'-UTR and CDS	Putative N6-DNA-methyltransferase (N6AMT1)		HpaII 3sites	395bp	Sense: 5'-GCCTTTGCATGGTAAGCAGTCAG-3'; Anti-sense: 5'-AGGACTATGGCAGGGGAGAACTT-3'		10
#16	(NT_002836.4 16246692-16248676)		unmethylation	21q22.11	5'-UTR	BTB and CNC homology 1, basic leucine zipper transcription factor 1 (BACH1)		HpaII 3sites	420bp	Sense: 5'-CTCAAGTACCCTGTGAACCTGGAC-3'; Anti-sense: 5'-CCGCCCTCGAAGCCTCTGTCAG-3'		10
#17	(NT_002836.4 18506100-18509038)		unmethylation	21q22.11	5'-UTR	similarity to T-lymphoma invasion and metastasis inducing protein 1(TIAM1)		HpaII 5sites	664bp	Sense: 5'-TTCCTCTAACACAGAATCAACAGG-3'; Anti-sense: 5'-GAAACCTGGAGAAGTTGTTGCGC-3'		2
#18	(NT_002836.4 18607855-18609856)		unmethylation	21q22.11	5'-UTR and CDS	Superoxide dismutase (SOD-1)		HpaII 4sites	499bp	Sense: 5'-GGCCAAACTCAGTCATAACTAATG-3'; Anti-sense: 5'-AAATTGATGATGCCCTGCACTGG-3'		10
#19	(NT_002836.4 18679791-18682057)		unmethylation	21q22.11		similarity to CTD-binding SR-like protein rA4		HhaI 3sites	485bp	Sense: 5'-CCGCGAACAAAGGGCGCAGGATTT-3'; Anti-sense: 5'-CGGAGGCGCATCTTTCTCGTTTCC-3'		10
#20	(NT_002836.4 18821198-18823391)		unmethylation	21q22.11	5'-UTR and CDS	Hormonally upregulated Neu-associated kinase (HUNK)		HpaII 8sites	562bp	Sense: 5'-AAGGTGTAAGCTACAAGCAGAGGC-3'; Anti-sense: 5'-TTTGAATTTGCAGAAATTTAATCCG-3'		4
#21	(NT_002836.4 19227134-19228707)		unmethylation	21q22.11	5'-UTR and CDS	FAPP1-associated protein 1 (FASP1); chromosome 21 open reading frame 45 (C21orf45)		HhaI 7sites	702bp	Sense: 5'-CGCATCCTCTGCTACACCTCAGT-3'; Anti-sense: 5'-CAGTGGTCATCAAAAGTGGAGCTG-3'		17
#22	(NT_002836.4 19248734-19250388)		complete methylation	21q22.11		-		HhaI 2sites	764bp	Sense: 5'-CTCAGCAAGGACAAACCAGCATGA-3'; Anti-sense: 5'-CGCCCCTGACATGACGTGTGA-3'		5
#23	(NT_002836.4 19359982-19362161)		unmethylation	21q22.11		-		HpaII 5sites	322bp	Sense: 5'-GGTATCTAATGCCATCCACCCTT-3'; Anti-sense: 5'-AACTCAAGGGTATCGAGGACAAGTG-3'		2
#24	(NT_002836.4 19561116-19562518)		unmethylation	21q22.11	5'-UTR	Chromosome 21 open reading frame 59 (C21orf59)		HpaII 3sites	416bp	Sense: 5'-GAAACCACCCACACAGTCTGAGAG-3'; Anti-sense: 5'-TGAACGAAGAAGTGCGGACACTC-3'		2
#25	(NT_002836.4 19675812-19677620)		unmethylation	21q22.11	5'-UTR and CDS	Synaptojanin 1 (SYNJ1)		HpaII 7sites	436bp	Sense: 5'-AGTTCCTTCGAGGTGAAAGGAGC-3'; Anti-sense: 5'-TTGTGAGCAGACCACTGGTTGTG-3'		2
#26	(NT_002836.4 19719511-19721351)		unmethylation	21q22.11	5'-UTR and CDS	Chromosome 21 open reading frame 66 (C21orf66); Putative transcription factor (ORF1)		HhaI 5sites	375bp	Sense: 5'-CCGGGTCGAGTCCTCTGTTGCTAC-3'; Anti-sense: 5'-CCGTCTGAGGGACAACAGAGCCTA-3'		2
#27	(NT_002836.4 19972011-19973417)		unmethylation	21q22.11		-		HpaII 3sites	635bp	Sense: 5'-GGGCAGCAACAAAAAAAGAAACCG-3'; Anti-sense: 5'-CGTTGTTGGGGAACTTTTACTGTG-3'		7
#28	(NT_002836.4 19975198-19977216)		unmethylation	21q22.11	5'-UTR, CDS and 3'-UTR	Oligodendrocyte lineage transcription factor 2 (OLIG2); Protein kinase C-binding protein RACK17; basic helix-loop-helix protein class B 1 (BHLHB1)		HhaI 6sites	340bp	Sense: 5'-GCTTTTCTGTCTCTCACTGACTCA-3'; Anti-sense: 5'-ACGAGGATGACTTGAAGCCACTG-3'		16
#29	(NT_002836.4 20018303-20020533)		unmethylation	21q22.11	5'-UTR, CDS and 3'-UTR	Oligodendrocyte transcription factor 1 (Olig1)		HpaII 18sites	936bp	Sense: 5'-GTTCGAAATGCTTTCCTTGCTCGG-3'; Anti-sense: 5'-ATGTACTATGCGGTTTCCCAGGC-3'		2
#30	(NT_002836.4 20178164-20179883)		unmethylation	21q22.11	5'-UTR	Interferon (alpha, beta and omega) receptor 2(IFNAR2)		HpaII 11sites	646bp	Sense: 5'-GAGAACCCATTCACTCTTTAGTTC-3'; Anti-sense: 5'-GTTACCTTTGCAGCTCTCGCCTT-3'		2
#31	(NT_002836.4 20273122-20274794)		unmethylation	21q22.11	5'-UTR and CDS	Interferon (alpha, beta and omega) receptor 1 (IFNAR1)		HpaII 4sites	547bp	Sense: 5'-TCCAAGACTCTAGGGTCAGCAAG-3'; Anti-sense: 5'-ATCCCACCAGTTACATGTTCGCG-3'		7
#32	(NT_002836.4 20351550-20353202)		unmethylation	21q22.11	5'-UTR and CDS	Interferon gamma receptor 2 (interferon gamma transducer 1) (IFNGR2)		HpaII 5sites	466bp	Sense: 5'-GGGATATGCGGAGTGCTCAGATC-3'; Anti-sense: 5'-TACAAAGGGACTGAGTCTAGCTTC-3'		10
#33	(NT_002836.4 20427755-20429718)		unmethylation	21q22.11	5'-UTR	Chromosome 21 open reading frame 4 (C21orf4)		HpaII 8sites	556bp	Sense: 5'-GCCTCTGTACTTGACTCTCGTAAG-3'; Anti-sense: 5'-TTTGAGGAAGCTGGGTGAGTCCT-3'		1
#34	(NT_002836.4 20536702-20538471)		unmethylation	21q22.11	5'-UTR and CDS; 3'-UTR	Downstream neighbor of SON (DONSON); Crystallin, zeta (quinone reductase)-like 1 (CRYZL1)		HpaII 14sites	916bp	Sense: 5'-TCCAAGTCACCTCTAAGTCCTCTC-3'; Anti-sense: 5'-TACTTTCCAGAAGCGTCGCTGAA-3'		2
#35	(NT_002836.4 20590829-20592722)		unmethylation	21q22.12	5'-UTR	Intersectin 1 (SH3 domain protein) (ITSN1)		HhaI 5sites	327bp	Sense: 5'-CTCGCAAGCCTGCAGAATCCTG-3'; Anti-sense: 5'-CATAGGAAATGTAATCTCCGAAGTTG-3'		10
#36	(NT_002836.4 21021661-21023784)		unmethylation	21q22.12	5'-UTR and CDS	Mitochondrial ribosomal protein S6 (MRPS6)		HpaII 15sites	607bp	Sense: 5'-GGATTTTCGCTGAAGTCAGAAAAAG-3'; Anti-sense: 5'-TTAATCCTGAAAGCCATGCAGCG-3'		2
#37	(NT_002836.4 21323771-21325344)		unmethylation	21q22.12		-		HpaII 7sites	419bp	Sense: 5'-TCAGGTGAGTTCAGAGTGAGAACG-3'; Anti-sense: 5'-TTTTGTCTAGGAGGGAAAACCCGAG-3'		2
#38	(NT_002836.4 21562903-21564940)		unmethylation	21q22.12	5'-UTR and CDS	Down syndrome critical region gene 1 (DSCR1)		HpaII 7sites	485bp	Sense: 5'-TCCTCCTCCCTAGGAATGAGGTGA-3'; Anti-sense: 5'-ATTGACTGCGAGATGGAGGAGGT-3'		2
#39	(NT_002836.4 21617860-21620045)		unmethylation	21q22.12		-		HpaII 5sites	370bp	Sense: 5'-AGGGAAGCGAGCTTTACCTTGAC-3'; Anti-sense: 5'-GGGGTAAAGGGGTCCGAAGAAG-3'		10
#40	(NT_002836.4 21740221-21742136)		complete methylation	21q22.12	CDS and 3'-UTR	Runt-related transcription factor 1 (RUNX1); acute myeloid leukemia 1 (AML1)		HpaII 10sites	1138bp	Sense: 5'-ATTAGATGCCAAACAGGGCGAGTT-3'; Anti-sense: 5'-ACTCACTTCCGCTCCGTTCTCTT-3'		4
#41	(NT_002836.4 21835266-21836717)		unmethylation	21q22.12	5'-UTR and CDS	Runt-related transcription factor 1 (RUNX1); acute myeloid leukemia 1 (AML1)		HpaII 9sites	447bp	Sense: 5'-ACATCCCAAGCTAGGAAGACCGA-3'; Anti-sense: 5'-TTGCAGGGTCCTAACTCAATCGG-3'		11
#42	(NT_002836.4 21837000-21839961)		incomplete methylation	21q22.12	5'-UTR	Runt-related transcription factor 1 (RUNX1); acute myeloid leukemia 1 (AML1)		HpaII 26sites	1036bp	Sense: 5'-TCCTGAAGCACAGATAGCCAAGA-3'; Anti-sense: 5'-AAGGAAAGTTGAAAGCAGCCACG-3'		2
#43	(NT_002836.4 22835347-22836774)		complete methylation	21q22.13	5'-UTR and CDS	Homo sapiens protein phosphatase 1, regulatory (inhibitor) subunit 2 pseudogene 2 (PPP1R2P2)		HpaII 4sites	1046bp	Sense: 5'-ATGTCCCCAGAGACTGAATGTACC-3'; Anti-sense: 5'-AGTCTTTGTCTGCTGGATGATATG-3'		1
#44	(NT_002836.4 23008324-23010418)		unmethylation	21q22.13	5'-UTR	Chromosome 21 open reading frame 18 (C21orf18)		HpaII 4sites	417bp	Sense: 5'-AAATGAGCAAGAGACAAGAACTCC-3'; Anti-sense: 5'-CTACACTTAGCGCATGTTGCTCC-3'		7
#45	(NT_002836.4 23018419-23020042)		unmethylation	21q22.13	5'-UTR and CDS	Carbonyl reductase 1 (CBR1)		HpaII 3sites	616bp	Sense: 5'-TGCAAATGCCCAGAGAAGTAACCTT-3'; Anti-sense: 5'-GCGTGTTCCAGAGACTGCTCGAGT-3'		18
#46	(NT_002836.4 23083543-23085110)		unmethylation	21q22.13	5'-UTR and CDS	Carbonyl reductase 3 (CBR3)		HpaII 6sites	509bp	Sense: 5'-ACTGACCCATCAAGGTCCGATTTG-3'; Anti-sense: 5'-AAGTCGTCGATGTCCAGTTGGTG-3'		4
#47	(NT_002836.4 23104500-23106945)		unmethylation	21q22.13	5'-UTR	mRNA expressed in placenta		HhaI 5sites	402bp	Sense: 5'-GTAGAAATGATCTCACCTCTCCTG-3'; Anti-sense: 5'-TCTTCCTTAGCTTCTCCGCCATG-3'		2
#48	(NT_002836.4 23268373-23270063)		unmethylation	21q22.13	5'-UTR and CDS	Nuclear matrix protein NXP-2 (NXP-2)		HpaII 3sites	383bp	Sense: 5'-ATGGACACTGGTGGATATGGAATG-3'; Anti-sense: 5'-TGGGAGGTGGCGGAACGACTGTG-3'		10
#49	(NT_002836.4 23333456-23335039)		unmethylation	21q22.13	5'-UTR and CDS	similarity to chromatin assembly factor 1 subunit B (p60)		HpaII 16sites	641bp	Sense: 5'-ACACCCAGGTAAAGGCTACCTAGG-3'; Anti-sense: 5'-GTGGGTCTGGCAGGCATAAATTC-3'		2
#50	(NT_002836.4 23646833-23649367)		unmethylation	21q22.13	5'-UTR and CDS	Single-minded (Drosophila) homolog 2 (SIM2) transcript variant SIM2s		HhaI 5sites	469bp	Sense: 5'-AGCACGGCCGGGTCTAATATGC-3'; Anti-sense: 5'-GCCCCTGGAACAATTCGTAATTCG-3'		14
#51	(NT_002836.4 23648887-23650365)		unmethylation	21q22.13	Intron	Single-minded (Drosophila) homolog 2 (SIM2)		HpaII 3sites	708bp	Sense: 5'-ACGAATTGTTCCAGGGGCAGGCAGT-3'; Anti-sense: 5'-CTGGCCCACTGGCACATTTTCAAT-3'		5
#52	(NT_002836.4 23657131-23658548)		unmethylation	21q22.13	CDS	Single-minded (Drosophila) homolog 2 (SIM2) transcript variant SIM2s		HpaII 7sites	636bp	Sense: 5'-AATCGATATCCCCGTTTGGCCAC-3'; Anti-sense: 5'-ATCCGACATGCTAAGCGTCCATC-3'		2
#53	(NT_002836.4 23695691-23697656)		unmethylation	21q22.13	CDS and 3'-UTR	Single-minded (Drosophila) homolog 2 (SIM2)		HpaII 5sites	598bp	Sense: 5'-GCAAATGCGCACGACCTACATTAAT-3'; Anti-sense: 5'-TTGTTAATGTATTTGGGAAGCACAC-3'		4
#54	(NT_002836.4 23914335-23916288)		unmethylation	21q22.13		-		HpaII 16sites	948bp	Sense: 5'-CATCTGACAAAAAGCTGATGACAC-3'; Anti-sense: 5'-ATCACGCTGTGCTACCTGTACCT-3'		2
#55	(NT_002836.4 23928709-23930164)		composite methylation	21q22.13	5'-UTR	Holocarboxylase synthetase		HpaII 4sites	770bp	Sense: 5'-CTTGAACACACGATTCCTGTCTAT-3'; Anti-sense: 5'-CAGCAAAACCTTAAGCCAACTTCAT-3'		2
#56	(NT_002836.4 23938177-23939758)		unmethylation	21q22.13	5'-UTR	Holocarboxylase synthetase		HpaII 10sites	853bp	Sense: 5'-TCCTAGTCAACCGTGCTTTTTAG-3'; Anti-sense: 5'-ATAGGTCGTCGATGCTGGAAAGG-3'		2
#57	(NT_002836.4 23953977-23956357)		incomplete methylation	21q22.13	5'-UTR and CDS	Down syndrome critical region gene 6 (DSCR6)		HpaII 3sites	414bp	Sense: 5'-TCTACGTGTGAAACCGCTTTCTCC-3'; Anti-sense: 5'-TTCGGGGACATCTACCGAATCCT-3'		2
#58	(NT_002836.4 24021123-24022718)		unmethylation	21q22.13	5'-UTR	Down syndrome critical region gene 5 (DSCR5)		HpaII 9sites	1071bp	Sense: 5'-AACACAATCAGCGTCAGCGATGT-3'; Anti-sense: 5'-ACAAAGGGACTACTCACACCCTC-3'		2
#59	(NT_002836.4 24206418-24207868)		composite methylation	21q22.13	Intron	Down syndrome critical region gene 3 (DSCR3)		HhaI 5sites	382bp	Sense: 5'-CCTTGCAAACAACCTTTCCTGATC-3'; Anti-sense: 5'-CCCTCTCTTAGGCCCGAAACCTGC-3'		7
#60	(NT_002836.4 24215237-24217598)		unmethylation	21q22.13	5'-UTR and CDS	Down syndrome critical region gene 3 (DSCR3)		HpaII 6sites	919bp	Sense: 5'-TCGCCCAATGGAGTTGTCTTTCAG-3'; Anti-sense: 5'-CAATTGTAGCTGCAGCACCATCACT-3'		2
#61	(NT_002836.4 24314183-24317285)		unmethylation	21q22.13	5'-UTR	Dual-specificity tyrosine-(Y)-phosphorylation regulated kinase 1A (DYRK1A)		HpaII 37sites	976bp	Sense: 5'-TAATTCACCTCTCCTCAGCCACCA-3'; Anti-sense: 5'-TACAAAATCCTCCTCGGGAAGAAGC-3'		10
#62	(NT_002836.4 24511883-24513479)		unmethylation	21q22.13		-		HpaII 2sites	556bp	Sense: 5'-CAGACATGTATCTGGGAGCAGCTG-3'; Anti-sense: 5'-GCAAATACCCGAAAAGCTACTCTG-3'		1
#63	(NT_002836.4 25608278-25609973)		unmethylation	21q22.2	5'-UTR	Transcriptional regulator ERG2 gene		HpaII 11sites	962bp	Sense: 5'-TAAAAGCGACCCCGAGTTAGGAG-3'; Anti-sense: 5'-TCTCCTGGCCCTTGTCAATTTCG-3'		4
#64	(NT_002836.4 25753617-25755681)		unmethylation	21q22.2	5'-UTR	Erythroblastosis virus oncogene homolog 2 (ets-2)		HpaII 5sites	696bp	Sense: 5'-TTAAAAGGAAACGCAGGCCTGGTA-3'; Anti-sense: 5'-TTACTGTGCTGCGCTACTACTCAGA-3'		2
#65	(NT_002836.4 26130818-26133115)		unmethylation	21q22.2	5'-UTR and CDS	Down syndrome critical region gene 2 (DSCR2)		HhaI 6sites	732bp	Sense: 5'-GGCTTTCATTCGCAGCTTGAGC-3'; Anti-sense: 5'-CAAAGTCACAAAATGCAGGCGATGT-3'		7
#66	(NT_002836.4 26259167-26262261)		unmethylation	21q22.2	5'-UTR and CDS	WD repeat domain 9 (WDR9)		HhaI 4sites	829bp	Sense: 5'-TCTTTTCACTTGCCACCATACTC-3'; Anti-sense: 5'-CTGCGTTCCCGGCTGAAGATTTTGT-3'		2
#67	(NT_002836.4 26295243-26297124)		unmethylation	21q22.2	5'-UTR and CDS	High-mobility group (nonhistone chromosomal) protein 14 (HMG14)		HhaI 3sites	636bp	Sense: 5'-AAGTACAAGCACGAATTAAAAGCCA-3'; Anti-sense: 5'-GCCTCTATTCGTGCGTCTCCGTCT-3'		7
#68	(NT_002836.4 26325240-26326648)		unmethylation	21q22.2	5'-UTR and CDS	Tryptophan rich basic protein (WRB)		HpaII 3sites	733bp	Sense: 5'-TTGAGTTGGGATTCTTTCGCTGCA-3'; Anti-sense: 5'-GAACATTGCATCCAAACACGAAGC-3'		7
#69	(NT_002836.4 26390768-26392267)		unmethylation	21q22.2	5'-UTR	Chromosome 21 open reading frame 13 (C21orf13)		HhaI 3sites	377bp	Sense: 5'-CAGTGTGGCCTCGCGTTTGTCTTC-3'; Anti-sense: 5'-GATTTTGACTTTTGCTTTGGACTTG-3'		11
#70	(NT_002836.4 26556991-26558660)		unmethylation	21q22.2	5'-UTR	C21orf88 protein form A (C21orf88)		HpaII 15sites	718bp	Sense: 5'-AAAAACATCTGGTTGTGGTGGTG-3'; Anti-sense: 5'-GAGAAAACAGAAGAGCACGCCTG-3'		2
#71	(NT_002836.4 27791317-27792866)		unmethylation	21q22.2	5'-UTR and CDS	Down syndrome cell adhesion molecule (DSCAM)		HpaII 5sites	270bp	Sense: 5'-CTGCGCTCCTGCACACCTGCT-3'; Anti-sense: 5'-TTGGCAGAGGGATCCATGTGACT-3'		11
#72	(NT_002836.4 28112154-28114765)		unmethylation	21q22.3	5'-UTR and CDS	Beta-site APP-cleaving enzyme 2 (BACE2)		HpaII 5sites	412bp	Sense: 5'-AATTCTCCAAAGCTCTCGCATCCT-3'; Anti-sense: 5'-GGGGGAAAGTTTCGAGAACCCTT-3'		15
#73	(NT_002836.4 28452242-28454382)		unmethylation	21q22.3		-		HpaII 10sites	408bp	Sense: 5'-TTCTGGACATGGGGCAGTTTTTCA-3'; Anti-sense: 5'-AACTGGAAACTCGCTGAGATGCC-3'		2
#74	(NT_001035.5 179474-181456)		composite methylation	21q22.3	5'-UTR and CDS	Ankyrin repeat domain 3 (ANKRD3)		HhaI 2sites	392bp	Sense: 5'-GTGACTGCGGACGGATGAATAGAC-3'; Anti-sense: 5'-GGCTGTAAAATCGCCACAGGAGT-3'		5
#76	(NT_003545.2 122339-124366)		unmethylation	21q22.3	5'-UTR and CDS	similarity to human cDNA DKFZp586F0422		HpaII 5sites	350bp	Sense: 5'-CTGGCCACGGTAGGCCTGTAC-3'; Anti-sense: 5'-TCCTAACTCTCGAGGATGGTCTG-3'		10
#77	(NT_003545.2 178197-181181)		unmethylation	21q22.3	5'-UTR	Zinc finger protein 295 (ZNF295)		HpaII 5sites	272bp	Sense: 5'-GTTTTGACTGAAAGCGAAGTGAGT-3'; Anti-sense: 5'-GTCGCTCAGAGCGCTTCCATTTC-3'		9
#78	(NT_003545.2 387867-389371)		unmethylation	21q22.3	5'-UTR	ABCG1 gene for ABC transporter (ATP-binding cassette, sub-family G (WHITE) member 1		HpaII 13sites	636bp	Sense: 5'-AAGAAGCAGCAGCAAGAAAGAAGC-3'; Anti-sense: 5'-GTGTTTCCTGCTCTCCTTGAAAATA-3'		2
#79	(NT_003545.2 403601-405007)		unmethylation	21q22.3	Intron	ABCG1 gene for ABC transporter (ATP-binding cassette, sub-family G (WHITE) member 1		HpaII 9sites	633bp	Sense: 5'-CCACTAAGTGTCAGCTCTAACGCA-3'; Anti-sense: 5'-ATTTGAGCGCCATTTCCATTCCC-3'		5
#80	(NT_003545.2 665089-666509)		unmethylation	21q22.3	5'-UTR and CDS; 5'-UTR	TSGA2 mRNA for testis specific protein A2; putative glycerol 3-phosphate permease (SLC37A1)		HpaII 4sites	497bp	Sense: 5'-CTCACCCCAATATCATTCTCTCCC-3'; Anti-sense: 5'-AAGTGATGGATTTCAGGGGCCAG-3'		2
#81	(NT_003545.2 682430-684731)		unmethylation	21q22.3	5'-UTR (exons -2, -1 and 1)	Putative glycerol 3-phosphate permease (SLC37A1)		HpaII15sites	615bp	Sense: 5'-GGAAGTCTTTGAAATACGACATCTAG-3'; Anti-sense: 5'-AATCCTTAGACTGAACGTACCTTC-3'		11
#82	(NT_003545.2 756256-760387)		complete methylation	21q22.3		-		HhaI 2sites	464bp	Sense: 5'-TCTGGGTTCTCAGTAAGCGAGTAG-3'; Anti-sense: 5'-CTCACTAGCTTTGGCCTAGTCATC-3'		9
#83	(NT_003545.2 822395-823837)		unmethylation	21q22.3	5'-UTR and CDS	Phosphodiesterase 9A (PDE9A)		HpaII 4sites	406bp	Sense: 5'-GCCCCCTGGACAGCTGTGCAG-3'; Anti-sense: 5'-TTCCCACACTCCCTGTAGCAATTC-3'		10
#84	(NT_003545.2 854975-856401)		complete methylation	21q22.3	CDS	Phosphodiesterase 9A (PDE9A)		HpaII 3sites	378bp	Sense: 5'-ACCCGTATGCATCAACCAAATGAA-3'; Anti-sense: 5'-TTCGAAGAGCCCCTTGTAGAAGG-3'		7
#85	(NT_003545.2 1017136-1019217)		complete methylation	21q22.3	3'-UTR	WD repeat domain 4 (WDR4)		HhaI 51sites	1066bp	Sense: 5'-AGCATGAACCTGTTCCTGTGTGG-3'; Anti-sense: 5'-TACCAGGCAAAACTCCTTGGTGC-3'		1		150bp	Sense: 5'-TAATATACCCAAAAACCTACCCATTACAA-3'; Anti-sense: 5'-TGTGTTGTGTGAGTGAGGTGTAGGTT-3'		B
#86	(NT_003545.2 1047902-1049365)		unmethylation	21q22.3	5'-UTR and CDS	WD repeat domain 4 (WDR4)		HpaII 10sites	597bp	Sense: 5'-TTGGGTAAGTGTCGGAGATGACTT-3'; Anti-sense: 5'-GATTCCTGGCCACCTCCATAGCAAG-3'		1
#87	(NT_003545.2 1142956-1145447)		unmethylation	21q22.3	5'-UTR	similarity to PBX/knotted 1 homeobox 1		HpaII 9sites	700bp	Sense: 5'-AAAGCCTCAGGTGCTAAGCACTC-3'; Anti-sense: 5'-CTTCATCACACTGACAAGCGGCT-3'		2
#88	(NT_003545.2 1243354-1246655)		incomplete methylation	21q22.3	5'-UTR	Cystathionine beta-synthase (CBS)		HpaII 6sites	556bp	Sense: 5'-TGCTTTCAAGGTCTTGGGACCAC-3'; Anti-sense: 5'-GTGGTTTAAGGAGCGAACGGAAC-3'		2
#89	(NT_003545.2 1275925-1277810)		unmethylation	21q22.3	5'-UTR and CDS	U2(RNU2) small nuclear RNA auxillary factor 1		HpaII 10sites	503bp	Sense: 5'-AAACACCAACGCTTAGGACCCTA-3'; Anti-sense: 5'-GCACCGAGAAAGACAAGTGAGTG-3'		1
#90	(NT_002835.3 30733-32180)		complete methylation	21q22.3	CDS	PR-domain zinc finger protein 15 (PRDM15)		HpaII 2sites	294bp	Sense: 5'-GTATGTGCCACCAAATGATTATTCCT-3'; Anti-sense: 5'-ACTCACTCTCCTAACTTGAAGTTTTC-3'		11
#91	(NT_002835.3 158046-161231)		unmethylation	21q22.3	5'-UTR and CDS	similarity to Mus musculus SNF1-like kinase (Snf1lk)		HpaII 3sites	747bp	Sense: 5'-AGAAGCTTCATCAGCTGAACCTC-3'; Anti-sense: 5'-GGAGCCATGGTTATCATGTCGGA-3'		5
#92	(NT_002835.3 297286-298768)		complete methylation	21q22.3	5'-UTR, CDS and 3'-UTR	H2B histone family member S (LOC115376)		HhaI 6sites	381bp	Sense: 5'-AGGAGTTATCTGACTTCCACTTTC-3'; Anti-sense: 5'-TGACTAAGGCGCAGAAGAAGGAC-3'		2
#93	(NT_002835.3 389981-391414)		complete methylation	21q22.3	5'-UTR and CDS	Heat shock transcription factor 2 binding protein (HSF2BP)		HpaII 2sites	241bp	Sense: 5'-CCAGAAAGCGCGGGAACGAATCCAC-3'; Anti-sense: 5'-CCAAACAGGAAAGGACCCATCCGAT-3'		11
#94	(NT_002835.3 391442-393133)		unmethylation	21q22.3	5'-UTR; 5'-UTR and CDS	Heat shock transcription factor 2 binding protein (HSF2BP); KIAA0179 protein		HpaII 5sites	775bp	Sense: 5'-GGATTAAAGATCCTGGACCGTGG-3'; Anti-sense: 5'-GATGTACTGGCGCAGCTTCTTCA-3'		2
#95	(NT_002835.3 450630-453100)		incomplete methylation	21q22.3	5'-UTR and CDS	Pyridoxal (pyridoxine, vitamin B6) kinase (PDXK)		HpaII 9sites	654bp	Sense: 5'-TCTGCAAGTCTGGAACCCAAAGG-3'; Anti-sense: 5'-TTCATTCAACCATTGTGCTCCGC-3'		2		187bp	Sense: 5'-GTGAAGGTTGTGGGGTTTTTTAG-3'; Anti-sense: 5'-AACCCTAAATACCCACTCTAATAA-3'		C
#96	(NT_002835.3 473197-474680)		complete methylation	21q22.3	CDS	Pyridoxal (pyridoxine, vitamin B6) kinase (PDXK)		HpaII 3sites	478bp	Sense: 5'-CAAGCACTGCGCCTAGTGATCTC-3'; Anti-sense: 5'-CACAGCCTGGGCAGTCATTGTC-3'		9
#97	(NT_002835.3 508085-509942)		unmethylation	21q22.3	5'-UTR and CDS	Cystatin B (stefin B) (CSTB)		HpaII 11sites	1178bp	Sense: 5'-TTATCACTGGGGACCTCTTGCACT-3'; Anti-sense: 5'-TTCAGCCTTCAGTGTTCTCGGTC-3'		10
#98	(NT_002835.3 521399-523051)		unmethylation	21q22.3	5'-UTR and CDS	Novel nuclear protein 1 (NNP-1/Nop52)		HpaII 11sites	731bp	Sense: 5'-CAGGAGTACATGGTCTACTGGAG-3'; Anti-sense: 5'-ATCTTTGCCTCAGAATCCCGACC-3'		2
#99	(NT_002835.3 596448-599173)		unmethylation	21q22.3	5'-UTR	similarity to 1-acylglycerol-3-phosphate O-acyltransferase 3		HpaII 5sites	412bp	Sense: 5'-GGCCAAGGGAGCAGTTTCACTTT-3'; Anti-sense: 5'-TCATGTTTCCCAGGAAAAAGAAC-3'		6
#100	(NT_002835.3 743918-746243)		unmethylation	21q22.3	5'-UTR and CDS	GT334 protein (GT334); transmembrane protein 1 (TMEM1)		HpaII 14sites	762bp	Sense: 5'-ACCAGGTGTCCGTAGTGTAGACTC-3'; Anti-sense: 5'-ATGGAGAACAAGCCCATCGTCAC-3'		2		175bp	Sense: 5'-CAACCCTAATCACACCTCCAAAAAA-3'; Anti-sense: 5'-GTGATTTATATTATGGAGAATAAGTTTA-3'		C
#101	(NT_002835.3 839100-840858)		unmethylation	21q22.3	5'-UTR and CDS	Periodic tryptophan protein 2 (PWP2)		HpaII 7sites	785bp	Sense: 5'-GGGCATAGATTATTTGCCTTTTGG-3'; Anti-sense: 5'-ACCCGGTAAGCGAACTTCATCAC-3'		2
#102	(NT_002835.3 865543-867041)		unmethylation	21q22.3	5'-UTR and CDS	Chromosome 21 open reading frame 33 (C21orf33), homolog of ES1 protein (zebrafish)		HpaII 8sites	830bp	Sense: 5'-AGTTAAGGATGAGACGGAGGTAAG-3'; Anti-sense: 5'-ATCGTAGACTCCGCATCCAGACA-3'		2		236bp	Sense: 5'-ACTCCTTCACCCCAAATCAACTCCTA-3'; Anti-sense: 5'-GGTGGAGGATTAGTTGTTTTTGAGGAT-3'		C
#104	(NT_002835.3 972548-974376)		unmethylation	21q22.3	5'-UTR and CDS	KIAA0653 protein, Transmembrane protein B7-H2 ICOS ligand (B7-like protein)		HpaII 6sites	345bp	Sense: 5'-TCGCCTTAAGTCCTGGAGATCATC-3'; Anti-sense: 5'-GCGGCGGCTCCGGAAAGTTCG-3'		10
#105	(NT_002835.3 974194-975798)		unmethylation	21q22.3		-		HpaII 13sites	522bp	Sense: 5'-CGCTCTTGGGAGGCCTTAATTTG-3'; Anti-sense: 5'-ATCTGAGCCGGACTCTTTAGGAC-3'		10
#106	(NT_002835.3 1017861-1019307)		incomplete methylation	21q22.3	5'-UTR and CDS	Autoimmune regulator (automimmune polyendocrinopathy candidiasis ectodermal dystrophy) (AIRE)		HpaII 9sites	680bp	Sense: 5'-ACCAACTTCTAACTTGTCATCAGG-3'; Anti-sense: 5'-AAGTGAGAGTTCTCTGAGTCCCG-3'		2		368bp	Sense: 5'-GGGAGTTTATTTGAAATTTGTTT-3'; Anti-sense: 5'-AAAAACCCTAACCCTAATTAAA-3'		D
#107	(NT_002835.3 1031958-1033740)		unmethylation	21q22.3	5'-UTR	PFKL gene for liver-type 6-phosphofructokinase (EC 2.7.1.11)		HpaII 10sites	399bp	Sense: 5'-GGTGCCACACTGGACATGTCAG-3'; Anti-sense: 5'-CTGGCCCTTCCTGGTTCTGAAG-3'		11
#108	(NT_002835.3 1070778-1072793)		unmethylation	21q22.3	5'-UTR and CDS	Chromosome 21 open reading frame 2 (C21orf2)		HhaI 7sites	329bp	Sense: 5'-GCCTCACCAGCAGTTGAGCTTG-3'; Anti-sense: 5'-TTAGAATCGCGTCAGAGAAGGGC-3'		15
#109	(NT_002835.3 1082093-1084166)		unmethylation	21q22.3		-		HpaII 7sites	293bp	Sense: 5'-CCGCCTCAACCTTCACAAGCTC-3'; Anti-sense: 5'-GGCGTGTCCTTGGCTCTAGCTG-3'		10
#110	(NT_002835.3 1101487-1103181)		complete methylation	21q22.3	CDS	Transient receptor potential channel 7 (TRPC7)		HpaII 15sites	748bp	Sense: 5'-TACAAGGAAGGCGAGCTCATCAC-3'; Anti-sense: 5'-TTGCACCCAATCTCCTGAGTGTG-3'		13
#111	(NT_002835.3 1187382-1188869)		unmethylation	21q22.3		-		HhaI 5sites	240bp	Sense: 5'-GGTTTCCTTCTTCAGGCAGTTGAA-3'; Anti-sense: 5'-GACGGTGACGGCTGCAGCTTCT-3'		10
#112	(NT_002835.3 1438369-1439902)		composite methylation	21q22.3	Intron	chromosome 21 open reading frame 29 (C21orf29)		HpaII 4sites	549bp	Sense: 5'-AAGAGAAGCTCGCCTCGCTTCTA-3'; Anti-sense: 5'-AAACATGCACCGGCAAAACCAAG-3'		4		639bp	Sense: 5'-TTTATGGGTAGTTTGGGTATTGTT-3'; Anti-sense: 5'-CCCTACTACAACACCAAACTCT-3'		A
#113	(NT_002835.3 1441617-1443042)		unmethylation	21q22.3		-		HhaI 7sites	378bp	Sense: 5'-TGGCAGTCACTTGAATAGCCAAATG-3'; Anti-sense: 5'-TGTAGAAGTCACCTTGGTTCCATTC-3'		10
#114	(NT_002835.3 1533742-1535201)		unmethylation	21q22.3	5'-UTR and CDS	Ubiquitin-conjugating enzyme E2G2 (UBE2G2); homologous to yeast UBC7		HpaII 10sites	520bp	Sense: 5'-AAGGCTTCTCTTCACGACTTCACG-3'; Anti-sense: 5'-TCTCTACAAGACCAGGACCCTGA-3'		1
#115	(NT_002835.3 1549573-1551858)		unmethylation	21q22.3	5'-UTR	SMT3 (suppressor of mif two 3, yeast) homolog 1 (SMT3H1)		HpaII 6sites	400bp	Sense: 5'-AGGCCCTGGGATCACAGACATG-3'; Anti-sense: 5'-GGGCCAGCACCCTAGACGATTG-3'		11
#116	(NT_002835.3 1604933-1607527)		unmethylation	21q22.3	5'-UTR and CDS	Pituitary tumor-transforming 1 interacting protein (PTTG1IP)		HpaII 8sites	492bp	Sense: 5'-ACTGCTTCTTTCTTGGTCAGCCTC-3'; Anti-sense: 5'-TCTTTGTTTTGTCCAGTCGCTGC-3'		10
#117	(NT_002835.3 1664660-1666157)		unmethylation	21q22.3	Intron	Prediction gene 54 (PRED54)		HpaII 15sites	959bp	Sense: 5'-ATTCGGCTTCAGAATAAAGGGCG-3'; Anti-sense: 5'-TTCCTGGGGGTCCTCAGAAAAAC-3'		2
#118	(NT_002835.3 1671866-1673671)		unmethylation	21q22.3	5'-UTR	chromosome 21 open reading frame 67 (C21orf67)		HpaII 8sites	766bp	Sense: 5'-ACGTAAACGGAGCAATACCCAATT-3'; Anti-sense: 5'-AACCCCCTCACTTTCCCCATCTT-3'		3
#119	(NT_002835.3 1680257-1681681)		complete methylation	21q22.3	Intron	Prediction gene 55 (PRED55)		HpaII 12sites	368bp	Sense: 5'-CTCCCCAGCAGGACTCAGCTTTG-3'; Anti-sense: 5'-GGAGGATCAGCCACCACTGGACA-3'		9
#120	(NT_002835.3 1710450-1712127)		complete methylation	21q22.3		-		HpaII 4sites	894bp	Sense: 5'-TATGCACAGCCCCTCTTGTTGTG-3'; Anti-sense: 5'-ATTGGGATGCTGGAGGAAGTGGA-3'		2		180bp	Sense: 5'-CCTATATCCCTACTATTCAATATCCTAA-3'; Anti-sense: 5'-GTTGGGGTTGGGTAGTTAAGTTGGTT-3'		B
#121	(NT_002835.3 1750441-1752578)		unmethylation	21q22.3		-		HpaII 7sites	434bp	Sense: 5'-CGCGCGTTCCCAGACATTCTTTG-3'; Anti-sense: 5'-CCTTGGCCCAACACTCTAATCGT-3'		10
#122	(NT_002835.3 1806394-1808604)		unmethylation	21q22.3	5'-UTR	Double-stranded RNA-specific adenosine deaminase 2 (ADAR2)		HpaII 6sites	426bp	Sense: 5'-TAAATCGGGACTCCAACACGTTTC-3'; Anti-sense: 5'-CCTGGGGACGGTAGGCTATGTC-3'		10
#123	(NT_002835.3 1865795-1867783)		complete methylation	21q22.3	5'-UTR and CDS	Double-stranded RNA-specific adenosine deaminase 2 (ADAR2)		HpaII 6sites	972bp	Sense: 5'-TATGGACCCTGAACACTAAGCCA-3'; Anti-sense: 5'-TACCTGTACCTGACAGGTGTGTACC-3'		12
#124	(NT_002835.3 2020037-2021768)		unmethylation	21q22.3		KIAA0958; chromosome 21 open reading frame 80 (C21orf80)		HpaII 7sites	369bp	Sense: 5'-CGGGTCTGCAATGGAACCTCTAG-3'; Anti-sense: 5'-GTGGACGCGCGTTTACCGTCTG-3'		11
#125	(NT_002835.3 2077997-2079517)		complete methylation	21q22.3	Intron	Prediction gene 59 (PRED59)		HpaII 3sites	599bp	Sense: 5'-CTCTACCCAGAGCAAACTAAAGCTG-3'; Anti-sense: 5'-GGGACCTCCCTGTTTGAGTCTTC-3'		10
#126	(NT_002835.3 2112166-2114090)		complete methylation	21q22.3		-		HpaII 2sites	610bp	Sense: 5'-CAGGCTTGGTTTGCACCTTTGTC-3'; Anti-sense: 5'-CAGATAGATACAGATAAACACGGGA-3'		10
#127	(NT_002835.3 2136861-2139459)		unmethylation	21q22.3	5'-UTR and CDS	Collagen type XVIII alpha 1 (COL18A1)		HpaII 5sites	326bp	Sense: 5'-CTTCCTCACCCGCTGTAGCAAG-3'; Anti-sense: 5'-CCGCGCGGTCCGAGAACAATG-3'		11
#128	(NT_002835.3 2274532-2276182)		incomplete methylation	21q22.3	5'-UTR (exons 1a, 1c and 1b)	Reduced folate carrier (RFC1 ; SLC19A1)		HpaII 3sites	143bp	Sense: 5'-GCCCCCCTTCCTGAGTGTGACT-3'; Anti-sense: 5'-GACCCGTACGGGCTTGTACCAAG-3'		10
#129	(NT_002835.3 2286418-2288635)		complete methylation	21q22.3		-		HpaII 7sites	1208bp	Sense: 5'-GACAAGTGAATCTTTCTCTTACGGT-3'; Anti-sense: 5'-AAACCTCAGAGGATCGTCTGTCC-3'		9
#130	(NT_002835.3 2322402-2323845)		composite methylation	21q22.3		-		HpaII 4sites	579bp	Sense: 5'-GCGCCCGGCTTGAAATTTAGGAAA-3'; Anti-sense: 5'-GGTTTGTGCATAGTGTGCATGGTT-3'		2
#131	(NT_002835.3 2364595-2366958)		complete methylation	21q22.3		-		HpaII 3sites	427bp	Sense: 5'-CCCACGCACGATGCTACTGCTG-3'; Anti-sense: 5'-CTGTGCATTTCTGCTCTCAGCTTG-3'		9
#132	(NT_002835.3 2371534-2374424)		unmethylation	21q22.3		-		HhaI 7sites	283bp	Sense: 5'-GTGGGGACAATAAGAAACACGTTC-3'; Anti-sense: 5'-TGGACTACTTGAGGCTTCAGTTTC-3'		10
#133	(NT_002835.3 2475023-2477222)		complete methylation	21q22.3		-		HhaI 24sites	1553bp	Sense: 5'-TGCTCCTCTCAGAACAAGGATGC-3'; Anti-sense: 5'-AGAGTGTTGGCATCGTGTGAAGG-3'		11
#134	(NT_002835.3 2653007-2655508)		complete methylation	21q22.3	Intron	Poly (rC)-binding protein 3 (PCBP3)		No HpaII or HhaI sites	524bp	Sense: 5'-CCCAGCCTCTCTCACTCTGAAG-3'; Anti-sense: 5'-CGATCTTACGTGTGCTGTTTCTATC-3'		10
#135	(NT_002835.3 2716963-2718791)		complete methylation	21q22.3	CDS	Alpha-1 collagen type VI (COL6A1)		HpaII 3sites	299bp	Sense: 5'-CCGTCCCCTCTGGATCCTCATG-3'; Anti-sense: 5'-CCACTGACTCGTCTCCATGCTTTC-3'		15
#136	(NT_002835.3 2732562-2734239)		complete methylation	21q22.3	CDS	Alpha-1 collagen type VI (COL6A1)		HpaII 4sites	475bp	Sense: 5'-ATTACACCTGCCCCAGTGAGTAC-3'; Anti-sense: 5'-ATAAAGTCCATGGCATCGACGGC-3'		4
#137	(NT_002835.3 2735023-2736682)		complete methylation	21q22.3		-		HhaI 3sites	484bp	Sense: 5'-CTCTCAGCTGCCTCATGGGATTC-3'; Anti-sense: 5'-GGGGGTCCCATAGAGAGCACTTG-3'		4
#138	(NT_002835.3 2827157-2828726)		unmethylation	21q22.3	5'-UTR	Alpha-2 collagen type VI (COL6A2)		HpaII 8sites	331bp	Sense: 5'-CCGCCTCCGTCTGCAGCTTCT-3'; Anti-sense: 5'-CTGCGCCCGAGCTCGGTGCT-3'		11
#139	(NT_002835.3 2841396-2842933)		complete methylation	21q22.3	CDS	Alpha-2 collagen type VI (COL6A2)		HpaII 5sites	403bp	Sense: 5'-AACGAGTTCTACCTGGACCAGGT-3'; Anti-sense: 5'-TTGATGGTGTCCTGGTCGATCTC-3'		2
#140	(NT_002835.3 2855101-2856552)		complete methylation	21q22.3	CDS	Alpha-2 collagen type VI (COL6A2)		HhaI 4sites	623bp	Sense: 5'-TTCACACTGGAGAAGAACTTCGTC-3'; Anti-sense: 5'-ATGAACTTCTCAGCGACCAGGTC-3'		2
#141	(NT_002835.3 2861362-2862966)		complete methylation	21q22.3	CDS	Alpha-2 collagen type VI-a'		HpaII 5sites	677bp	Sense: 5'-AAGTGTCTTGGGCTAAGGACCCA-3'; Anti-sense: 5'-ATAGTCCTTCTCGTGGAACACGG-3'		2
#142	(NT_002835.3 2890249-2891697)		composite methylation	21q22.3	CDS and 3'-UTR	similarity to Mus musculus adult male testis cDNA		HhaI 5sites	259bp	Sense: 5'-GGCGTTCAGCGAGTTCCTCATC-3'; Anti-sense: 5'-GGGTTGGAACAAACGCGTTTACTG-3'		11		380bp	Sense: 5'-TTTGGAGAAGTTGGGTTATAGT-3'; Anti-sense: 5'-TAAAAACAAAACCTTCTCTAACCT-3'		A
#143	(NT_002835.3 2957438-2959877)		unmethylation	21q22.3	5'-UTR and CDS	Lanosterol synthase (2,3-oxidosqualene-lanosterolcyclase) (LSS)		HpaII 5sites	479bp	Sense: 5'-GCTGCTAAGGCTTTTCACCTTTA-3'; Anti-sense: 5'-AAATTTGTGAGGAGGGTCCAGCC-3'		4
#144	(NT_002835.3 3014936-3016783)		unmethylation	21q22.3	5'-UTR and CDS	Minichromosome maintenance deficient 3 (S. cerevisiae)-associated protein (MCM3AP); chromosome 21 open reading frame 57 (C21orf57)		HpaII 5sites	402bp	Sense: 5'-TGAATGCTGTTCCACCTTACAAC-3'; Anti-sense: 5'-CGGGCCTCCACATCGTCGCTAAC-3'		10
#145	(NT_002835.3 3052859-3055543)		unmethylation	21q22.3	5'-UTR and CDS	Pericentrin 2 (kendrin) (PCNT2)		HpaII 9sites	567bp	Sense: 5'-GATATAGCACAGACCTGGTCTGCG-3'; Anti-sense: 5'-GCAGTCCTTACTGTGTGAAAGGC-3'		2
#146	(NT_002835.3 3132299-3134479)		complete methylation	21q22.3	Intron	Pericentrin, kendrin		HhaI 11sites	1189bp	Sense: 5'-TGCAGAGCATTCATAACTTCACAG-3'; Anti-sense: 5'-TTTTTGAGACTCTCCCACGCTGT-3'		8
#147	(NT_002835.3 3187879-3189962)		unmethylation	21q22.3		-		HhaI 10sites	439bp	Sense: 5'-CACCAGAGCCTCGCTTCCATTG-3'; Anti-sense: 5'-GGGCCAACGATGTGTACTTCTAG-3'		9
#148	(NT_002835.3 3364581-3366420)		unmethylation	21q22.3	5'-UTR	HMT1 (hnRNP methyltransferase, S. cerevisiae)-like 1		HhaI 13sites	540bp	Sense: 5'-TATTTGCGGGAAGACAGAGGAGGT-3'; Anti-sense: 5'-ACCTACCTCAATCGCGTTTCTCC-3'		2
#149	(NT_002835.3 3396443-3398312)		unmethylation	21q22.3		-		HhaI 7sites	313bp	Sense: 5'-CAAAAGACAGGCATGACTTTGTACT-3'; Anti-sense: 5'-CAGGTCCCGCTGGTTGCTATAG-3'		11
CGI on chromosome 11
#160	(chr11q_10499997-10501485)		complete methylation	11q13.1	CDS	AK024451		HpaII 10sites	754bp	Sense: 5'-GGGCCTTGTTGCTGGATTTC-3'; Anti-sense: 5'-CCATCGAGAACGAGCTGCTGT-3'		1
#592	(chr11q_70583579_70585053)		unmethylation	11q24.2	5'-UTR	EI24		HpaII 12sites	626bp	Sense: 5'-AAGCAGCGTTGTGGAGTCAAT-3'; Anti-sense: 5'-GGTCACACAGGGAGCTAAAGATA-3'		1
#610	(chr11q_73838116_73839336)		composite methylation	11q24.3				HpaII 5sites	404bp	Sense: 5'-CGTCTGTGAATCCAGCCCATTTA-3'; Anti-sense: 5'-CGCCAGAAAGCCAAAGAAAATAC-3'		1
1	94oCx3min+(95oCx30sec+70oCx30sec+72oCx1min30sec)x5cycle+(95oCx30sec+65oCx30sec+72oCx1min30sec)x5cycle+(95oCx30sec+60oCx30sec+72oCx1min30sec)x35cycle+72oCx5min
	final 2xPCR enhancer
2	94oCx3min+(95oCx30sec+60oCx30sec+72oCx1min30sec)x5cycle+(95oCx30sec+55oCx30sec+72oCx1min30sec)x5cycle+(95oCx30sec+50oCx30sec+72oCx1min30sec)x35cycle+72oCx5min
	final 2xPCR enhancer
3	94oCx3min+(95oCx30sec+55oCx30sec+72oCx1min30sec)x5cycle+(95oCx30sec+50oCx30sec+72oCx1min30sec)x5cycle+(95oCx30sec+45oCx30sec+72oCx1min30sec)x35cycle+72oCx5min
	final 2xPCR enhancer
4	94oCx3min+(95oCx30sec+50oCx30sec+72oCx1min30sec)x5cycle+(95oCx30sec+45oCx30sec+72oCx1min30sec)x5cycle+(95oCx30sec+40oCx30sec+72oCx1min30sec)x35cycle+72oCx5min
	final 2xPCR enhancer
5	94oCx3min+(95oCx30sec+70oCx30sec+72oCx1min30sec)x5cycle+(95oCx30sec+65oCx30sec+72oCx1min30sec)x5cycle+(95oCx30sec+60oCx30sec+72oCx1min30sec)x35cycle+72oCx5min
6	94oCx3min+(95oCx30sec+65oCx30sec+72oCx1min30sec)x5cycle+(95oCx30sec+60oCx30sec+72oCx1min30sec)x5cycle+(95oCx30sec+55oCx30sec+72oCx1min30sec)x35cycle+72oCx5min
7	94oCx3min+(95oCx30sec+60oCx30sec+72oCx1min30sec)x5cycle+(95oCx30sec+55oCx30sec+72oCx1min30sec)x5cycle+(95oCx30sec+50oCx30sec+72oCx1min30sec)x35cycle+72oCx5min
8	94oCx3min+(95oCx30sec+70oCx30sec+72oCx1min30sec)x5cycle+(95oCx30sec+65oCx30sec+72oCx1min30sec)x5cycle+(95oCx30sec+60oCx30sec+72oCx1min30sec)x35cycle+72oCx5min
	final 1M betaine, 7%DMSO
9	94oCx3min+(95oCx30sec+60oCx30sec+72oCx1min30sec)x5cycle+(95oCx30sec+55oCx30sec+72oCx1min30sec)x5cycle+(95oCx30sec+50oCx30sec+72oCx1min30sec)x35cycle+72oCx5min
	final 1M betaine, 7%DMSO
10	94oCx3min+(95oCx30sec+55oCx30sec+72oCx1min30sec)x5cycle+(95oCx30sec+50oCx30sec+72oCx1min30sec)x5cycle+(95oCx30sec+45oCx30sec+72oCx1min30sec)x35cycle+72oCx5min
	final 1M betaine, 7%DMSO
11	94oCx3min+(95oCx30sec+50oCx30sec+72oCx1min30sec)x5cycle+(95oCx30sec+45oCx30sec+72oCx1min30sec)x5cycle+(95oCx30sec+40oCx30sec+72oCx1min30sec)x35cycle+72oCx5min
	final 1M betaine, 7%DMSO
12	94oCx3min+(95oCx30sec+70oCx30sec+72oCx1min30sec)x5cycle+(95oCx30sec+65oCx30sec+72oCx1min30sec)x5cycle+(95oCx30sec+60oCx30sec+72oCx1min30sec)x35cycle+72oCx5min
	final 2M betaine, 7%DMSO
13	94oCx3min+(95oCx30sec+60oCx30sec+72oCx1min30sec)x5cycle+(95oCx30sec+55oCx30sec+72oCx1min30sec)x5cycle+(95oCx30sec+50oCx30sec+72oCx1min30sec)x30cycle+72oCx5min
	final 2M betaine, 7%DMSO
14	94oCx3min+(95oCx30sec+55oCx30sec+72oCx1min30sec)x5cycle+(95oCx30sec+50oCx30sec+72oCx1min30sec)x5cycle+(95oCx30sec+45oCx30sec+72oCx1min30sec)x35cycle+72oCx5min
	final 2M betaine, 7%DMSO
15	94oCx3min+(95oCx30sec+50oCx30sec+72oCx1min30sec)x5cycle+(95oCx30sec+45oCx30sec+72oCx1min30sec)x5cycle+(95oCx30sec+40oCx30sec+72oCx1min30sec)x35cycle+72oCx5min
	final 2M betaine, 7%DMSO
16	94oCx3min+(95oCx30sec+50oCx30sec+72oCx1min30sec)x5cycle+(95oCx30sec+45oCx30sec+72oCx1min30sec)x5cycle+(95oCx30sec+40oCx30sec+72oCx1min30sec)x35cycle+72oCx5min
	final 4xPCR enhancer
17	94oCx3min+(95oCx30sec+60oCx30sec+72oCx1min30sec)x5cycle+(95oCx30sec+55oCx30sec+72oCx1min30sec)x5cycle+(95oCx30sec+50oCx30sec+72oCx1min30sec)x35cycle+72oCx5min
	final 0.5xPCR enhancer
18	94oCx3min+(95oCx30sec+50oCx30sec+72oCx1min30sec)x5cycle+(95oCx30sec+45oCx30sec+72oCx1min30sec)x5cycle+(95oCx30sec+40oCx30sec+72oCx1min30sec)x35cycle+72oCx5min
	final 0.5xPCR enhancer
A	94oCx3min+(95oCx30sec+72oCx1min30sec)x10cycle+(95oCx30sec+70oCx30sec+72oCx1min30sec)x35cycle+72oCx5min
	final 3mM MgCl2, 0.1Unit/20ul platina-Taq
B	94oCx3min+(95oCx30sec+72oCx30sec+72oCx1min30sec)x5cycle+(95oCx30sec+70oCx30sec+72oCx1min30sec)x5cycle+(95oCx30sec+65oCx30sec+72oCx1min30sec)x35cycle+72oCx5min
	final 3mM MgCl2, 0.1Unit/20ul platina-Taq
C	94oCx3min+(95oCx30sec+70oCx30sec+72oCx1min30sec)x5cycle+(95oCx30sec+65oCx30sec+72oCx1min30sec)x5cycle+(95oCx30sec+60oCx30sec+72oCx1min30sec)x35cycle+72oCx5min
	final 3mM MgCl2, 0.1Unit/20ul platina-Taq
D	94oCx3min+(95oCx30sec+65oCx30sec+72oCx1min30sec)x5cycle+(95oCx30sec+60oCx30sec+72oCx1min30sec)x5cycle+(95oCx30sec+55oCx30sec+72oCx1min30sec)x35cycle+72oCx5min
	final 3mM MgCl2, 0.1Unit/20ul platina-Taq
